# Supplementary material for: Association between Variants of the TRPV1 Gene and Body Composition in Sub-Saharan Africans
Source: Genes (Basel). 2024 Jun 7;15(6):752. doi: 10.3390/genes15060752 (PMC11202968; doi:10.3390/genes15060752)
Supplement: Supplementary file 1 [file genes-15-00752-s001.zip]

Archive with 8 entries (8 files):
- Figure S1.pdf
- Figure S2.jpg
- Figure S3.jpg
- Figure S4a.jpeg
- Figure S4b.jpeg
- Figure S5.png
- Supplementary material_ Figures' captions.pdf
- Supplementary_Tabs.xlsx
