# Supplementary material for: Association between Variants of the TRPV1 Gene and Body Composition in Sub-Saharan Africans
Source: Genes (Basel). 2024 Jun 7;15(6):752. doi: 10.3390/genes15060752 (PMC11202968; doi:10.3390/genes15060752)
Supplement: Supplementary file 1 [file genes-15-00752-s001.zip › Supplementary_Tabs.xlsx]

## Sheet: Tab S1
Table S1	SSA sample composition
Country	Sample size	Males	Females
Seengal	10	6	4
Cameroon	7	6	1
Togo	3	2	1
Nigeria	3	1	2
Burkina Faso	1	0	1
Kenya	11	7	4
Uganda	6	5	1
Tanzania	2	1	1
Rwanda	1	0	1
Mozambique	1	1	0
South Africa	1	1	0
Total	46	30	16

## Sheet: Tab S2
Table S2	Questionnaire responses
	ITA_M			ITA_F			SSA_M			SSA_F
Smoker		4			4			35			0
Respiratory deseases		2 (asthma)			2 (asthma)			2 (asthma)			0
Other patologies	1 (tachycardia)			4 (allergy, hypothyroidism, arthritis)			1 (cardiovascular)			2 (obesity)
Food intolerance		3			4			3			2
Sport practice		15			17			28			6
Sport agonist		1			1			8			0
	Null	Moderate	Frequent	Null	Moderate	Frequent	Null	Moderate	Frequent	Null	Moderate	Frequent
chili pepper	6	10	5	5	7	13	4	16	15	1	7	4
black pepper	2	9	10	3	5	17	6	15	14	1	2	9
garlic	2	4	15	7	9	9	3	12	19	0	3	9
onion	2	5	15	1	7	17	0	11	22	0	2	10
ginger	13	6	2	12	10	3	13	11	8	0	5	7
curcuma	14	7	0	14	8	3	25	6	2	7	3	2
paradise grains	21	0	0	24	1	0	28	5	0	10	1	1
alcoholic beverages	2	11	8	7	16	2	15	11	9	1	7	4
mint	11	10	0	10	12	3	15	16	4	3	8	1
mints	5	10	6	13	4	8	7	13	15	1	4	7
	low	medium	high	low	medium	high	low	medium	high	low	medium	high
hot	5	12	4	6	13	5	3	13	4	3	3	2
cold	4	8	9	7	13	4	7	9	4	0	5	3
pain	3	13	5	5	10	9	6	10	6	1	5	2
Has been living in Italy for 6 months or more								22			7
							decreased	didn't variate	increased	decreased	didn't variate	increased
Hot spicy food in diet							14	5	3	5	3	0
Fresh spicy food in diet							4	8	10	3	4	1

## Sheet: Tab S3
Table S3	BMI and bioelectric values
		Age	BMI	Rsp	Xcsp	Zsp	PhA
ITA_M	Mean	26.0476	24.1533	377.822	43.5558	380.352	6.59866
21	Standard deviation	6.23279	2.93363	57.5242	6.98557	57.7603	0.700381
ITA_F	Mean	25.5833	22.5545	405.381	40.1255	407.384	5.66929
24	Standard deviation	3.41247	3.86974	70.1598	7.6064	70.4402	0.603256
SSA_M	Mean	32.7059	24.0796	371.556	44.8316	374.305	6.90116
34	Standard deviation	11.5431	3.77127	56.2346	8.9207	56.5684	0.964631
SSA_F	Mean	29.25	26.9738	499.214	53.5746	502.103	6.18002
12	Standard deviation	8.9048	5.95186	106.073	10.1244	106.442	0.620454

## Sheet: Tab S4
Table S4	TRPV1 R1 & R2 regions: amplicons, primers, SNPs
Segment ID	Amplicon location (bp)*	Amplicon lenght (bp)	primer sequence	Primer location (bp)*	Primer lenght (bp)	N° known SNPs	N° detected SNPs
R1	17:3596108-3596806	699	Fw: GTCCACTCACCTCTCTGTGC	17:3596787-3596806	20	34	8
			Rev: CAATCTGGACTAAAGGACAATCC	17:3596108-3596130	23
R2	17:3571903-3572410	508	Fw: CCAGGCTACAGAAACAAAGCTAG	17:3572388-3572410	23	21	6
			Rev: TCCAGAATTTAGTGTCTGGGC	17:3571903-3571923	21
*GRCh38.p14

## Sheet: Tab S5
Table S5	TRPV1 R1 and R2 regions: SNPs with Fst>0.25
Chromosome	Position (bp)*	Region	SNP ID	KGP3 Fst	EGCTU Fst	SGDP Fst	Genotyped
17	3561910	intergenic	rs59173141	0.29615	N/A	N/A	N
17	3557815	intergenic	rs11870904	N/A	N/A	0.45178	N
17	3559363	intergenic	rs8076578	N/A	N/A	0.35895	N
17	3559420	intergenic	rs8076728	N/A	N/A	0.35895	N
17	3564679	downstream	rs189873938	0.3077	N/A	N/A	N
17	3564715	downstream	rs556308880	0.29838	N/A	N/A	N
17	3564741	downstream	rs574575997	0.29557	N/A	N/A	N
17	3566329	UTR3	rs58868916	0.32486	N/A	N/A	N
17	3572073	intronic	rs224548	0.44843	0.33169	0.535354	Y
17	3572111	intronic	rs224549	0.44487	0.33169	0.535354	Y
17	3572270	intronic	rs224550	0.44767	0.33169	0.535354	Y
17	3572691	intronic	rs224551	0.44241	0.31996	0.51816	N
17	3572906	intronic	rs224554	0.27238	N/A	0.352039	N
17	3572970	intronic	rs224555	0.49575	0.36811	N/A	N
17	3573538	intronic	rs2456855	0.38075	N/A	0.4038	N
17	3575220	intronic	rs224519	0.39069	0.28433	0.445081	N
17	3575375	intronic	rs224520	0.38704	0.27347	0.445081	N
17	3576715	intronic	rs224521	0.39069	0.27204	0.445081	N
17	3580744	intronic	rs73971839	0.37342	N/A	0.396682	N
17	3580806	intronic	rs161366	0.31714	N/A	N/A	N
17	3581074	intronic	rs150908	0.32939	N/A	0.453211	N
17	3581516	intronic	rs224522	0.32566	N/A	0.455557	N
17	3581696	intronic	rs224523	0.33688	N/A	N/A	N
17	3581747	intronic	rs224524	0.31622	N/A	N/A	N
17	3581758	intronic	rs71368147	0.31602	N/A	N/A	N
17	3581800	intronic	rs224525	0.3319	N/A	N/A	N
17	3582898	intronic	rs9890572	0.36274	N/A	0.298625	N
17	3583408	exonic	rs224534	0.31322	N/A	0.346479	N
17	3583673	intronic	rs224535	0.31365	N/A	0.346479	N
17	3583798	intronic	rs2318102	0.36642	N/A	0.310862	N
17	3583886	intronic	rs224536	0.33894	N/A	0.341805	N
17	3583908	intronic	rs224537	0.31365	N/A	0.346479	N
17	3583991	intronic	rs7502141	0.36259	N/A	0.301562	N
17	3584668	intronic	rs224538	0.41415	N/A	N/A	N
17	3585283	intronic	rs161395	0.3139	N/A	N/A	N
17	3586220	intronic	rs161393	0.28594	N/A	0.260786	N
17	3587964	intronic	rs161391	0.47394	0.41683	0.530521	N
17	3592811	UTR5	rs16953227	0.41633	0.27064	0.406106	N
17	3592916	intronic	rs61454261	0.40126	0.25904	0.39942	N
17	3592966	intronic	rs61032100	0.5778	0.39315	0.646661	N
17	3593084	intronic	rs57260375	0.57132	N/A	N/A	N
17	3593104	intronic	rs12602895	0.37617	N/A	N/A	N
17	3593156	intronic	rs35075293	0.57239	0.38137	0.636708	N
17	3593211	intronic	rs34203267	0.57394	0.38137	0.636708	N
17	3593707	intronic	rs1566790	0.31029	N/A	0.400782	N
17	3593922	intronic	rs60088710	0.55713	0.36546	N/A	N
17	3594053	intronic	rs11869034	0.55713	0.36546	0.647262	N
17	3594190	intronic	rs10438717	0.55713	0.36546	N/A	N
17	3594287	intronic	rs10438718	0.55622	0.35382	0.632176	N
17	3594690	intronic	rs3744685	0.25698	N/A	0.356189	N
17	3595080	intronic	rs1018186	0.55791	0.36546	0.652255	N
17	3595117	intronic	rs1018187	0.27396	N/A	0.371724	N
17	3595325	intronic	rs1018188	0.55011	0.33015	0.642281	N
17	3595734	UTR5	rs11867691	0.55791	0.36546	0.652255	N
17	3595812	UTR5	rs11870382	0.55791	0.36546	0.652255	N
17	3595998	intronic	rs7209050	0.55791	0.36546	0.647306	N
17	3596076	intronic	rs10491214	0.55791	0.36546	0.652255	N
17	3596159	intronic	rs10491215	0.55791	0.36546	0.652255	Y
17	3596281	intronic	rs73303323	0.55791	0.36546	0.652255	Y
17	3596443	intronic	rs73303325	0.55791	0.36546	0.652255	Y
17	3596528	intronic	rs73303327	0.37765	N/A	0.396476	N
17	3596744	intronic	rs7211511	0.55713	0.35382	0.647306	Y
17	3596752	intronic	rs7211517	0.55713	0.35382	0.647306	Y
17	3596899	intronic	rs7214357	0.55635	0.35382	0.652255	N
17	3597216	intronic	rs2277675	0.28534	N/A	0.387322	N
17	3597317	intronic	rs733080	0.28418	N/A	0.387322	N
17	3598617	intronic	rs57115174	0.54841	0.32314	N/A	N
17	3599087	intronic	rs111246843	0.57102	N/A	0.593445	N
17	3599154	intronic	rs111685873	0.59007	N/A	0.598894	N
17	3599161	intronic	rs139421049	0.52248	N/A	0.52948	N
17	3599426	intronic	rs73303346	N/A	N/A	0.348121	N
17	3599475	intronic	rs59478027	N/A	N/A	0.338882	N
17	3600627	intronic	rs9895612	0.57895	0.25349	0.604273	N
17	3601169	intronic	rs73303356	0.52478	0.29708	0.54092	N
17	3601261	intronic	rs16942458	0.5246	0.29708	0.547361	N
17	3602749	intronic	rs161373	0.27643	N/A	N/A	N
17	3603178	intronic	rs16953295	0.43875	N/A	0.439381	N
17	3605437	intronic	rs11870416	0.53	0.28545	0.54092	N
17	3606044	intronic	rs59564730	0.43949	N/A	0.452761	N
17	3610168	UTR5;UTR3	rs3744683	N/A	N/A	0.407405	N
17	3612648	UTR5;UTR3	rs8082676	N/A	N/A	0.540183	N
17	3613923	UTR5;UTR3	rs9899882	N/A	N/A	0.406106	N
17	3616421	UTR5;UTR3	rs8079139	N/A	N/A	0.413636	N
17	3616813	UTR5;UTR3	rs9896342	N/A	N/A	0.4071	N
17	3616970	UTR5;UTR3	rs188833	N/A	N/A	0.323305	N
17	3618022	UTR5;UTR3	rs56961854	N/A	N/A	0.413636	N
17	3618229	UTR5;UTR3	rs59331840	N/A	N/A	0.413636	N
*GRCh38.p14; interval: 17:3560446-3619411

## Sheet: Tab S6
Table S6	Fst and Tjima's D values of the SNPs included in H1 and H2 TRPV1 haplotypes.
H2	17: 3572073-3572970
SNP rs	Chromosome	Position (bp)*	Region	N linked loci	KGP3 Fst	KGP3 Tajima's D	SGDP Fst	EGCTU Fst	Genotyped in R1
rs224548	17	3572073	intronic	4	0.44843	1.9106	0.535354	0.33169	Y
rs224549	17	3572111	intronic	4	0.44487	1.8961	0.535354	0.33169	Y
rs224550	17	3572270	intronic	4	0.44767	1.9166	0.535354	0.33169	Y
rs224551	17	3572691	intronic	4	0.44241	1.8924	0.51816	0.31996	N
rs224555	17	3572970	intronic	4	0.49575	1.8932	N/A	0.36811	N
H1	17: 3592966-3606044
SNP rs	Chromosome	Position (BP)	Region	N linked loci	KGP3 Fst	KGP3 Tajima's D	SGDP Fst	EGCTU Fst	Genotyped in R2
rs61032100	17	3592966	intronic	30	0.5778	1.9516	0.646661	0.39315	N
rs57260375	17	3593084	intronic	30	0.57132	1.9683	N/A	N/A	N
rs12602895	17	3593104	intronic	4	0.37617	0.7986	N/A	N/A	N
rs35075293	17	3593156	intronic	30	0.57239	1.9767	0.636708	0.38137	N
rs34203267	17	3593211	intronic	30	0.57394	1.981	0.636708	0.38137	N
rs60088710	17	3593922	intronic	27	0.55713	1.9516	0.400782	0.36546	N
rs11869034	17	3594053	intronic	27	0.55713	1.9516	0.647262	0.36546	N
rs10438717	17	3594190	intronic	27	0.55713	1.9516	N/A	0.36546	N
rs10438718	17	3594287	intronic	27	0.55622	1.9516	0.632176	0.35382	N
rs1018186	17	3595080	intronic	27	0.55791	1.9431	0.652255	0.36546	N
rs1018188	17	3595325	intronic	29	0.55011	1.9532	0.642281	0.33015	N
rs11867691	17	3595734	UTR5	27	0.55791	1.9431	0.652255	0.36546	N
rs11870382	17	3595812	UTR5	27	0.55791	1.9431	0.652255	0.36546	N
rs7209050	17	3595998	intronic	27	0.55791	1.9431	0.647306	0.36546	N
rs10491214	17	3596076	intronic	27	0.55791	1.9431	0.652255	0.36546	N
rs10491215	17	3596159	intronic	27	0.55791	1.9431	0.652255	0.36546	Y
rs73303323	17	3596281	intronic	27	0.55791	1.9431	0.652255	0.36546	Y
rs73303325	17	3596443	intronic	27	0.55791	1.9431	0.652255	0.36546	Y
rs7211511	17	3596744	intronic	29	0.55713	1.941	0.647306	0.35382	Y
rs7211517	17	3596752	intronic	29	0.55713	1.941	0.647306	0.35382	Y
rs7214357	17	3596899	intronic	28	0.55635	1.9389	0.652255	0.35382	N
rs57115174	17	3598617	intronic	29	0.54841	1.991	N/A	0.32314	N
rs111246843	17	3599087	intronic	24	0.57102	1.6079	0.593445	N/A	N
rs111685873	17	3599154	intronic	23	0.59007	1.5572	0.598894	N/A	N
rs139421049	17	3599161	intronic	28	0.52248	2.0581	0.52948	N/A	N
rs9895612	17	3600627	intronic	23	0.57895	1.5754	0.604273	0.25349	N
rs73303356	17	3601169	intronic	28	0.52478	2.0692	0.54092	0.29708	N
rs16942458	17	3601261	intronic	28	0.5246	2.0618	0.547361	0.29708	N
rs16953295	17	3603178	intronic	13	0.43875	2.0311	0.439381	N/A	N
rs11870416	17	3605437	intronic	27	0.53	2.0427	0.54092	0.28545	N
rs59564730	17	3606044	intronic	15	0.43949	2.0311	0.452761	N/A	N
*GRCh38.p14

## Sheet: Tab S7
Table S7	Capsaicin perception vs ethnicity, sex, haplotype.
		Ancestry		Sex		Ancestry in females		Ancestry in males		Haplotype H1		Haplotype H2
Capsaicin swab	Total	ITA	SSA	Male	Female	SSA female	ITA female	SSA male	ITA male	SSA H1aa	SSA H1ab-bb	SSA H2aa	SSA H2ab-bb
1	12	5	7	9	3	1	2	6	3	1	5	1	5
2	17	11	6	7	10	2	8	4	3	2	4	2	4
3	15	6	9	7	8	4	4	5	2	3	6	2	7
4	16	9	7	9	7	2	5	5	4	2	5	1	6
5	17	7	10	11	6	3	3	7	4	1	9	2	8
6	6	5	1	5	1	0	1	1	4	0	1	0	1
7	8	3	5	6	2	0	2	5	1	2	3	1	4
8	1	0	1	1	0	0	0	1	0	1	0	0	1
9	0	0	0	0	0	0	0	0	0	0	0	0	0
10	0	0	0	0	0	0	0	0	0	0	0	0	0
Sum	92	46	46	55	37	12	25	34	21	12	33	9	36
p value		0.73731		0.158886		0.896535		0.989803		0.626325		0.72323
t test*		0.462852		0.874115		0.376093		0.326768		0.532687		0.471414
*two-tailed t test

## Sheet: Tab S8
Table S8	Capsaicin perception variation according to frequency of food consumption.
Capsaicin swab	Chili			Black pepper			Garlic			Onion			Ginger			Curcuma			Paradise grains			Alcoholic beverages
	Null	Moderate	Frequent	Null	Moderate	Frequent	Null	Moderate	Frequent	Null	Moderate	Frequent	Null	Moderate	Frequent	Null	Moderate	Frequent	Null	Moderate	Frequent	Null	Moderate	Frequent
1	3	4	5	2	3	7	2	1	8	1	2	8	4	6	1	7	4	0	11	0	0	4	4	4
2	5	9	3	3	5	9	1	8	8	0	7	10	7	5	5	9	5	3	17	0	0	3	12	2
3	1	7	7	1	6	8	2	5	8	0	3	12	7	4	4	12	3	0	12	3	0	3	8	4
4	3	7	6	3	8	5	4	4	8	1	6	9	8	4	4	12	1	3	16	0	0	3	11	2
5	4	8	5	3	5	9	2	6	9	0	5	12	6	8	3	10	6	1	14	2	1	8	4	5
6	0	4	2	0	3	3	0	2	4	0	0	6	4	1	1	4	2	0	5	1	0	0	3	3
7	0	1	7	0	1	7	1	1	6	1	1	6	3	4	1	6	2	0	7	1	0	3	3	2
8	0	0	1	0	0	1	0	0	1	0	0	1	0	0	1	0	1	0	1	0	0	0	0	1
9	0	0	0	0	0	0	0	0	0	0	0	0	0	0	0	0	0	0	0	0	0	0	0	0
10	0	0	0	0	0	0	0	0	0	0	0	0	0	0	0	0	0	0	0	0	0	0	0	0
Sum	16	40	36	12	31	49	12	27	52	3	24	64	39	32	20	60	24	7	83	7	1	24	45	23
F*	5.26756			4.41404			5.26756			9.78822			1.32255			7.53257			13.9945			1.59655
P-value	0.0117085			0.0219479			0.0117085			0.000635573			0.28317			0.00251454			6.75582e-05			0.221134
r** (total)	0.230542			0.118984			0.0588225			0.0758403			-0.00169882			-0.0425068			0.152795			0.0388135
r** (SSA)	0.387578			0.244649			0.275562			0.199563			0.0612449			-0.0545196			0.119154			-0.00697637
r** (ITA)	0.0884839			-0.0157059			-0.133516			-0.0262586			-0.115909			-0.0215396			0.285173			0.103175
* ANOVA single factor
**Pearson r

## Sheet: Tab S9
Table S9	Capsaicin perception variation according to frequency of food consumption.
	SSA_F	SSA_M	ITA_F	ITA_M	SSA total	ITA total
Total	12	33	25	21	45	46
Non-tasters (≤50)	2 (16.67%)	8 (24.24%)	6 (23.08%)	4 (19.05%)	10 (22.22%)	10 (22.74%)
Tasters (>50)	10	25	19	17	35	36
PROP vs BMI corr*	0.248317	0.152086	-0.152837	-0.0671551	0.152086	-0.152837
*Pearson r

## Sheet: Tab S10...
Table S10	Association between TRPV1 H1/H2 haplotypes and BIVA parameters.
		Covariant: BMI				No covariant
Haplotype	Parameter	β	T test	p	Adjusted p	β	T test	p	Adjusted p
H1	Cap perception	0.08179	1198	0.2378		-0.1751	-0.4178	0.6783
H1	Zsp	9.213	4.712	0.029	0.059	-25.25	-2.103	0.042	0.084
H1	Pa	0.072	2.432	0.02	0.039	0.547	3.01	0.005	0.009
H1	Rsp	9.129	4.691	0.032	0.063	-25.5	-2.134	0.039	0.078
H1	Xcsp	1458	5.9	0.0007	0.0013	0.473	0.312	0.757	1.514
H2	Cap perception	0.08268	1218	0.2305		0.2613	0.6556	0.5158
H2	Zsp	9.442	4.644	0.037	0.073	11.35	0.951	0.347	0.695
H2	Pa	0.066	2.018	0.05	0.101	0.012	0.062	0.951	0.902
H2	Rsp	9.362	4.618	0.04	0.079	11.29	0.949	0.349	0.697
H2	Xcsp	7448	5.911	0.0006	0.0013	1.14	0.793	0.432	0.865
β is the covariation factor in a multivariate linear regression model
